# Supplementary material for: Systematic evaluation of multiple NGS platforms for structural variants detection
Source: J Biol Chem. 2023 Nov 7;299(12):105436. doi: 10.1016/j.jbc.2023.105436 (PMC10724692; doi:10.1016/j.jbc.2023.105436)
Supplement: Table S1 [file mmc2.xlsx]

## Sheet: Table S1
Table S1. Whole-genome sequencing data of NA12878 based on different platforms.
Dataset Name	Platform	Accession Number	Database	Reference	Data Size(Gb)	Depth
BGI_1	BGISEQ-500	CNP0000042-CNR0001437	CNGB Sequence Archive	1	93.92	29.72
BGI_2	BGISEQ-500	CNP0000042-CNR0001438	CNGB Sequence Archive	1	93.94	29.72
GL_1	GenoLab M	CNP0002694-CNR0501869	CNGB Sequence Archive	2	97.84	30.84
GL_2	GenoLab M	CNP0003843-CNR0657526	CNGB Sequence Archive	this study	96.62	30.46
MGI_1	MGISEQ-2000	CNP0000059-CNR0028192	CNGB Sequence Archive	1	95.23	29.45
MGI_2	MGISEQ-2000	CNP0000059-CNR0028193	CNGB Sequence Archive	1	95.53	29.5
MGI_3	MGISEQ-2000	CNP0000813	CNGB Sequence Archive	3	99.31	31.32
NV_1	NovaSeq 6000	CNP0000042-CNR0001439	CNGB Sequence Archive	1	92.07	28.85
NV_2	NovaSeq 6000	SRR8454589	NCBI Sequence Read Archive	4	98.03	30.58
NV_3	NovaSeq 6000	CNP0002694-CNR0501871	CNGB Sequence Archive	2	97.33	30.59
Note
CNGB, China National GeneBank DataBase
Reference
(1).Rao, J., Peng, L., Liang, X., Jiang, H., Geng, C., Zhao, X., Liu, X., Fan, G., Chen, F., and Mu, F. (2020) Performance of copy number variants detection based on whole-genome sequencing by DNBSEQ platforms. BMC bioinformatics 21, 1-14
(2).Liu, Y., Han, R., Zhou, L., Luo, M., Zeng, L., Zhao, X., Ma, Y., Zhou, Z., and Sun, L. (2021) Comparative performance of the GenoLab M and NovaSeq 6000 sequencing platforms for transcriptome and LncRNA analysis. BMC genomics 22, 1-12
(3).Xu, Y., Lin, Z., Tang, C., Tang, Y., Cai, Y., Zhong, H., Wang, X., Zhang, W., Xu, C., and Wang, J. (2019) A new massively parallel nanoball sequencing platform for whole exome research. BMC bioinformatics 20, 1-9
(4).Chen, J., Li, X., Zhong, H., Meng, Y., and Du, H. (2019) Systematic comparison of germline variant calling pipelines cross multiple next-generation sequencers. Scientific reports 9, 9345
