# Supplementary material for: Systematic evaluation of multiple NGS platforms for structural variants detection
Source: J Biol Chem. 2023 Nov 7;299(12):105436. doi: 10.1016/j.jbc.2023.105436 (PMC10724692; doi:10.1016/j.jbc.2023.105436)
Supplement: Table S2 [file mmc3.xlsx]

## Sheet: 1
Table S2. SV calling results for all WGS datasets.
SV_Type	Tools	BGI_1				BGI_2				GL_1				GL_2				MGI_1				MGI_2				MGI_3				NV_1				NV_2				NV_3
		Number	Precision	Sensitivity	F1-score	Number	Precision	Sensitivity	F1-score	Number	Precision	Sensitivity	F1-score	Number	Precision	Sensitivity	F1-score	Number	Precision	Sensitivity	F1-score	Number	Precision	Sensitivity	F1-score	Number	Precision	Sensitivity	F1-score	Number	Precision	Sensitivity	F1-score	Number	Precision	Sensitivity	F1-score	Number	Precision	Sensitivity	F1-score
DEL	CNVkit	620	11.7	0.7	1.32097	702	11.6	0.8	1.49677	910	16.7	1.6	2.92022	912	15.5	1.5	2.73529	552	17.5	1	1.89189	650	18	1.2	2.25	650	17.5	1.2	2.24599	1277	18.7	2.6	4.56526	495	15.5	0.8	1.52147	1048	20.2	2.3	4.12978
	GASV	4895	22.8	12.1	15.8097	4171	27.7	12.6	17.3211	5325	19.7	11.4	14.4424	4981	19.7	10.7	13.8678	3750	25.8	10.5	14.9256	3779	26.7	11	15.5809	4931	30.9	16.6	21.5975	10470	7.9	9	8.4142	3491	42.2	16	23.2027	5038	22	12.1	15.6129
	CNVnator	1119	26.3	3.2	5.70576	1457	19.4	3	5.19643	1102	24.5	2.9	5.18613	1035	27.6	3.1	5.57394	749	39.6	3.2	5.9215	765	38.5	3.2	5.90887	757	39.6	3.2	5.9215	577	48.7	3	5.65184	595	46.5	3	5.63636	615	47.6	3.1	5.82091
	Control-FREEC	198	43.4	0.9	1.76343	216	42.5	1	1.95402	162	48.1	0.8	1.57382	152	50	0.8	1.5748	217	49.7	1.1	2.15236	245	44.8	1.1	2.14728	162	49.3	0.8	1.57445	148	54.7	0.8	1.57694	166	51.8	0.9	1.76926	145	51	0.8	1.57529
	ReadDepth	209	44.4	1	1.95595	261	36	1	1.94595	237	36.7	0.9	1.75691	228	38.5	0.9	1.75888	233	41.2	1	1.95261	235	39.1	1	1.95012	432	28.7	1.3	2.48733	202	46	1	1.95745	200	47.5	1	1.95876	194	48.9	1	1.95992
	DELLY	1248	78.4	10.6	18.6751	1707	80.1	14.9	25.1261	1343	78.5	11.4	19.9088	1333	78.1	11.3	19.7434	1328	78.6	11.3	19.7593	1338	78	11.3	19.7402	2078	85.8	19.4	31.6449	1217	77.2	10.2	18.0192	2485	79.7	21.5	33.8646	1339	78.1	11.4	19.8959
	BreakDancer	1767	79.1	15.2	25.4999	2495	85.7	23.3	36.6387	1922	78.8	16.5	27.2865	1871	79.8	16.2	26.9325	1647	72.7	13	22.056	1655	73.9	13.3	22.5429	2347	81.6	20.8	33.15	1272	73.6	10.2	17.9169	4071	75.7	33.5	46.446	1935	81.3	17.1	28.2567
	LUMPY	3350	79.2	28.9	42.3475	3511	79.8	30.5	44.1324	3426	77.2	28.8	41.9502	3422	77.4	28.8	41.9797	3353	80	29.2	42.7839	3349	79.8	29.1	42.6479	3129	83.3	28.4	42.3585	3448	76.6	28.8	41.8611	4621	73.1	36.8	48.9551	3384	79.6	29.3	42.8334
	Manta	3732	80.9	32.9	46.777	3750	81.6	33.3	47.2982	3667	76.5	30.6	43.7143	3612	77.3	30.4	43.6383	3683	81.7	32.8	46.808	3710	81.1	32.7	46.6076	2882	87.2	27.4	41.6977	3929	76.5	32.7	45.8159	3571	82.1	31.9	45.9472	3804	78.3	32.4	45.8341
	SVelter	2608	83.3	23.6	36.7798	888	85.5	8.2	14.9648	1828	88	17.5	29.1943	2329	84.4	21.4	34.1429	2576	84.2	23.6	36.8668	2591	84.2	23.7	36.9887	787	79.6	6.8	12.5296	2725	62.6	18.6	28.6788	3690	54.4	21.9	31.2283	1689	65.2	12	20.2694
	Pindel	2336	87.4	22.2	35.4066	6745	41.9	30.8	35.5026	6817	40.2	29.9	34.2933	6783	40.3	29.8	34.2636	8807	35.3	33.8	34.5337	8691	35.5	33.6	34.5239	4453	58.4	28.3	38.125	6580	44.3	31.8	37.0234	6796	41.6	30.8	35.3945	7233	40.3	31.8	35.549
	FermiKit	2129	88	20.4	33.1218	2100	89.2	20.4	33.2058	2144	86.5	20.2	32.7516	2146	86.2	20.1	32.5987	2196	88.2	21.1	34.0534	2169	88.7	20.9	33.829	1028	96	10.7	19.254	2167	87	20.5	33.1814	2039	87.9	19.5	31.919	2132	88.8	20.6	33.442
	SvABA	203	88.6	1.9	3.72022	210	86.6	1.9	3.71842	174	86.2	1.6	3.14169	170	86.4	1.6	3.14182	165	90.3	1.6	3.14429	171	91.8	1.7	3.33818	215	84.6	1.9	3.71653	206	89.8	2	3.91285	198	85.3	1.8	3.5256	180	91.1	1.7	3.33772
	GRIDSS	2702	90.9	26.7	41.276	2751	90.9	27.2	41.871	2536	90.3	24.9	39.0359	2578	90.1	25.3	39.5066	2677	91.2	26.6	41.1871	2681	91.4	26.7	41.3273	2385	94.2	24.5	38.8863	2467	91.4	24.5	38.6419	3327	87.7	31.8	46.6755	2602	92.3	26.1	40.6931
	Wham	1367	91.1	13.5	23.5153	1691	93.4	17.2	29.0503	1603	91.4	15.9	27.0878	1587	91.4	15.8	26.9425	1645	91.1	16.3	27.6523	1641	91.4	16.3	27.6661	1680	90.5	16.5	27.9112	687	85.8	6.4	11.9115	2290	86.7	21.6	34.5839	1581	92.2	15.8	26.977
	TARDIS	1791	94.9	18.5	30.9638	2389	93.8	24.4	38.7262	2025	94.1	20.7	33.935	2022	95	20.9	34.2623	1978	95	20.4	33.5875	1950	94.5	20	33.0131	2378	93.3	24.1	38.3055	1355	89.9	13.2	23.02	3551	87.1	33.7	48.5972	1897	94.8	19.6	32.4839
DUP	ReadDepth	1944	8.7	6.5	7.44079	1671	9.2	5.8	7.11467	2140	7.8	6.4	7.03099	2198	7.7	6.5	7.0493	2401	6.5	6	6.24	2421	6.1	5.6	5.83932	3308	5.7	7.2	6.36279	2815	6.6	7.1	6.84088	2406	6.9	6.4	6.6406	2815	6.7	7.2	6.94101
	DELLY	429	13.9	2.2	3.79876	360	13.8	1.9	3.34013	526	14.6	2.9	4.83886	518	13.1	2.5	4.19872	513	14	2.7	4.52695	512	14	2.7	4.52695	394	13.9	2.1	3.64875	483	12	2.2	3.71831	410	13.6	2.1	3.63822	444	12.8	2.1	3.60805
	TARDIS	428	16.1	2.6	4.47701	402	16.9	2.5	4.35567	469	15.9	2.8	4.7615	469	16.8	2.9	4.94619	455	14.7	2.5	4.27326	432	18.9	3.1	5.32636	470	20.6	3.6	6.12893	421	15.4	2.4	4.15281	728	14.6	4	6.27957	442	14.7	2.4	4.12632
	LUMPY	584	17.1	3.8	6.21818	590	17.2	3.8	6.22476	712	16	4.3	6.77833	659	17.2	4.3	6.88	631	17.7	4.2	6.78904	641	16.3	3.9	6.29406	606	22.9	5.2	8.47544	645	15.9	3.9	6.26364	729	16.8	4.6	7.22243	635	16.6	4	6.4466
	CNVkit	698	19.4	5.2	8.20163	597	18.4	4.2	6.83894	646	19.8	4.9	7.85587	705	19.8	5.3	8.36175	601	19.4	4.4	7.17311	705	20.9	5.6	8.83321	714	19.8	5.4	8.48571	1115	16	6.8	9.54386	627	20	4.8	7.74194	913	19.1	6.6	9.81012
	Pindel	153	22.8	1.3	2.45975	617	22.8	5.2	8.46857	591	22.6	5	8.18841	623	20.2	4.7	7.6257	745	22.6	6.3	9.85329	752	22.2	6.2	9.69296	866	29.3	9.2	14.0031	525	24.9	4.9	8.18859	628	19.7	4.6	7.45844	546	23	4.7	7.80505
	CNVnator	613	26.2	6.1	9.89598	620	24.8	5.9	9.53225	588	26.5	5.9	9.65123	564	25.3	5.4	8.90033	662	24	6	9.6	667	26.3	6.7	10.6794	638	24.6	6	9.64706	590	27.9	6.3	10.2789	609	24.9	5.8	9.40847	611	26	6	9.75
	Control-FREEC	465	32.2	5.7	9.68549	487	32.8	6.1	10.2869	403	34.4	5.3	9.18489	381	35.6	5.2	9.07451	451	34.5	5.9	10.0767	515	32.8	6.4	10.7102	384	37.2	5.4	9.43099	432	34.2	5.6	9.62412	452	34.9	6	10.2396	466	34.3	6.1	10.3579
	SVelter	275	33.8	3.5	6.34316	83	42.1	1.3	2.52212	451	31	5.1	8.759	469	33.4	5.7	9.73811	334	33.2	4.1	7.29866	313	35.4	4.1	7.34886	119	26.8	1.2	2.29714	1529	8.5	4.8	6.13534	1054	17.7	6.8	9.82531	287	23.3	2.5	4.5155
	SvABA	192	36.4	2.6	4.85333	138	42.7	2.2	4.18441	149	32.2	1.8	3.40941	154	36.3	2.1	3.97031	158	39.8	2.3	4.34869	171	39.7	2.5	4.70379	190	50.5	3.6	6.72089	98	55.1	2	3.85989	97	55.6	2	3.86111	84	58.3	1.8	3.49218
	Manta	359	57.3	7.6	13.42	354	52.2	6.8	12.0325	330	48.1	5.9	10.5107	347	50.4	6.5	11.5149	348	52.2	6.7	11.8757	376	51.8	7.2	12.6427	320	58.4	6.9	12.3418	364	53	7.1	12.5225	341	53.9	6.8	12.0764	378	49.2	6.9	12.1027
	Wham	552	58.5	11.6	19.3609	598	54.6	11.7	19.2706	620	53	11.7	19.1685	620	53.3	11.8	19.3223	533	56.8	10.9	18.2901	523	56	10.6	17.8258	340	55.2	6.9	12.2667	658	54.5	12.7	20.5997	232	34.9	3	5.52507	627	55.3	12.3	20.124
	GRIDSS	441	70.5	11.2	19.3293	431	69.3	10.8	18.6876	450	68	11	18.9367	429	67.3	10.4	18.016	461	68.5	11.3	19.3997	457	69.1	11.3	19.4236	350	67.1	8.6	15.246	460	66.9	11	18.8935	414	68.8	10.3	17.9176	464	68.9	11.4	19.5631
INS	TARDIS	1529	6.5	0.7	1.26389	1496	8.8	0.9	1.63299	1450	10	1	1.81818	1465	10.3	1.1	1.98772	1490	15.3	1.6	2.89704	1540	13.8	1.5	2.70588	1590	52.5	6.1	10.93	1855	2.9	0.3	0.54375	3042	20.8	4.6	7.53386	1742	8.3	1	1.78495
	DELLY	1339	8.5	0.8	1.46237	1367	8.7	0.8	1.46526	1135	10.7	0.8	1.4887	1167	10.7	0.9	1.66034	1418	8.1	0.8	1.45618	1444	7.9	0.8	1.45287	190	4.2	0	0	1265	9.6	0.8	1.47692	1091	8.8	0.7	1.29684	1238	9.2	0.8	1.472
	GRIDSS	480	16.2	0.5	0.97006	500	18	0.6	1.16129	464	17	0.5	0.971429	479	18.1	0.6	1.1615	514	15.1	0.5	0.967949	493	15.4	0.5	0.968553	34	11.7	0	0	472	14.8	0.5	0.96732	422	15.1	0.4	0.779355	478	14.8	0.5	0.96732
	BreakDancer	890	17.1	1.1	2.06703	491	31.7	1.1	2.12622	1120	25.9	2.1	3.885	1023	27.2	2	3.72603	904	24.2	1.5	2.8249	958	26.8	1.8	3.37343	816	29.9	1.7	3.21709	773	22.6	1.2	2.27899	10364	17.5	13.1	14.9837	876	23.4	1.4	2.64194
	SvABA	64	32.8	0.1	0.199392	50	40	0.1	0.199501	67	26.8	0.1	0.199257	66	33.3	0.1	0.199401	65	33.8	0.1	0.19941	74	33.7	0.1	0.199408	77	27.2	0.1	0.199267	60	38.3	0.1	0.199479	61	34.4	0.1	0.19942	63	38	0.1	0.199475
	Wham	112	33.9	0.2	0.397654	291	55.6	1.1	2.15732	131	36.6	0.3	0.595122	121	42.9	0.3	0.595833	42	14.2	0	0	32	15.6	0	0	185	25.4	0.3	0.592996	93	36.5	0.2	0.39782	2744	56.6	11.3	18.8389	107	38.3	0.2	0.397922
	Pindel	24	66.6	0.1	0.1997	714	54.9	2.8	5.32825	682	51.1	2.5	4.76679	765	50.9	2.8	5.30801	957	55.2	3.8	7.11051	944	54.4	3.7	6.92874	209	35.4	0.5	0.986072	709	54	2.7	5.14286	700	49.2	2.5	4.75822	709	52.4	2.7	5.13539
	FermiKit	408	81.6	2.4	4.66286	420	83.3	2.5	4.85431	540	81.2	3.2	6.15735	545	80.5	3.2	6.15532	471	81.1	2.7	5.22601	467	81.1	2.7	5.22601	157	79.6	0.9	1.77988	546	84.2	3.3	6.35109	482	83.6	2.9	5.60555	487	82.5	2.9	5.60304
	Manta	1589	82.5	9.5	17.038	1669	83.1	10.1	18.0109	1646	78.6	9.4	16.7918	1649	78.4	9.4	16.7872	1654	83.2	10	17.8541	1702	82.7	10.3	18.3185	1422	86.4	8.9	16.1377	2165	81.6	12.9	22.2781	1723	81.8	10.3	18.2962	1969	81.1	11.6	20.2969
INV	BreakDancer	186	21.5	14.5	17.3194	193	20.7	14.5	17.054	189	18.5	12.7	15.0609	185	20.5	13.8	16.4956	180	22.2	14.5	17.5422	176	24.4	15.6	19.032	188	18	12.4	14.6842	212	17.4	13.5	15.2039	206	20.8	15.6	17.8286	184	20.6	13.8	16.5279
	DELLY	267	21.7	21.1	21.3958	262	22.5	21.5	21.9886	256	21.4	20	20.6763	271	21.7	21.5	21.5995	239	24.2	21.1	22.5439	249	23.2	21.1	22.1002	239	20.9	18.2	19.4568	288	21.8	22.9	22.3365	276	21.3	21.5	21.3995	270	22.9	22.6	22.749
	GASV	216	22.2	17.5	19.5718	207	22.4	17.1	19.3944	207	19.6	14.9	16.9299	200	20.3	14.9	17.1858	192	20.5	14.5	16.9857	192	21.1	14.9	17.4661	192	21.6	15.3	17.9122	220	21.6	17.5	19.335	215	23	18.2	20.3204	200	20.6	15.3	17.5588
	Wham	129	26.3	12.4	16.8537	139	26.6	13.5	17.9102	149	25.5	13.8	17.9084	141	24.8	12.7	16.7979	115	33	13.8	19.4615	116	29.3	12.4	17.4254	111	29.7	12	17.0935	146	23.2	12.4	16.1618	139	23.7	12	15.9328	137	26.2	13.1	17.4667
	SvABA	15	26.6	1.4	2.66	28	28.5	2.9	5.26433	17	35.2	2.1	3.96354	22	27.2	2.1	3.89898	10	50	1.8	3.4749	9	55.5	1.8	3.48691	12	33.3	1.4	2.68703	16	37.5	2.1	3.97727	16	31.2	1.8	3.40364	15	33.3	1.8	3.41538
	TARDIS	76	28.9	8	12.5312	93	23.6	8	11.9494	82	20.7	6.2	9.54201	79	18.9	5.4	8.4	70	30	7.6	12.1277	72	27.7	7.2	11.4292	113	20.3	8.3	11.7825	137	22.6	11.3	15.0667	77	15.5	4.3	6.73232	96	21.8	7.6	11.2707
	Pindel	100	29	10.5	15.4177	2398	1.9	17.1	3.42	1633	2.6	15.6	4.45714	1685	2.3	14.5	3.97024	1800	2.6	17.1	4.51371	1774	2.5	16.7	4.34896	2191	2.3	18.6	4.09378	2317	1.9	16.7	3.41183	2085	2	15.6	3.54545	2068	2.1	16	3.71271
	Manta	177	31.6	20.4	24.7938	187	29.9	20.4	24.2529	185	27.5	18.6	22.1909	187	28.8	19.7	23.3963	179	30.1	19.7	23.8141	185	29.1	19.7	23.4947	168	29.1	17.8	22.0887	203	29	21.5	24.6931	183	28.9	19.3	23.144	200	26	18.9	21.8886
	GRIDSS	149	32.2	17.5	22.6761	146	31.5	16.7	21.8278	153	31.3	17.5	22.4488	155	31.6	17.8	22.7725	154	29.8	16.7	21.4047	147	30.6	16.4	21.3549	153	26.7	14.9	19.1264	170	31.1	19.3	23.8187	143	30.7	16	21.0364	154	28.5	16	20.4944
	SVelter	36	41.6	5.4	9.55915	8	62.5	1.8	3.49922	31	54.8	6.2	11.1397	45	37.7	6.2	10.6487	44	34	5.4	9.3198	43	39.5	6.2	10.7177	17	23.5	1.4	2.64257	39	30.7	4.3	7.54343	55	27.2	5.4	9.01104	35	25.7	3.2	5.69135
	LUMPY	54	44.4	8.7	14.5492	51	37.2	6.9	11.6408	54	35.1	6.9	11.5329	58	34.4	7.2	11.9077	35	51.4	6.5	11.5406	34	52.9	6.5	11.5774	62	24.1	5.4	8.82305	87	33.3	10.5	15.9658	79	22.7	6.5	10.1062	51	43.1	8	13.4951
