# Supplementary material for: Systematic evaluation of multiple NGS platforms for structural variants detection
Source: J Biol Chem. 2023 Nov 7;299(12):105436. doi: 10.1016/j.jbc.2023.105436 (PMC10724692; doi:10.1016/j.jbc.2023.105436)
Supplement: Table S3 [file mmc4.xlsx]

## Sheet: 1
Table S3. The list of SV callers used in this study
ID	Tools	SV_Types				Literature Citations (2023-9-18)	Version
1	GRIDSS	DEL	DUP	INS	INV	259	v2.13.1
2	Manta	DEL	DUP	INS	INV	1338	v1.5.1
3	Pindel	DEL	DUP	INS	INV	2121	v0.2.5
4	SVelter	DEL	DUP	INS	INV	47	v1.1.2
5	TARDIS	DEL	DUP	INS	INV	57	v1.0.8
6	Wham	DEL	DUP	INS	INV	110	v1.7.0
7	DELLY	DEL	DUP	INS	INV	1808	v1.0.3
8	SvABA	DEL	DUP	NA	INV	288	v1.1.3
9	LUMPY	DEL	DUP	NA	INV	1273	v 0.2.13
10	BreakDancer	DEL	NA	INS	INV	1573	v1.3.6
11	CNVnator	DEL	DUP	NA	NA	1538	v0.4.1
12	Control-FREEC	DEL	DUP	NA	NA	860	v11.6
13	CNVkit	DEL	DUP	NA	NA	1270	v0.9.10
14	ReadDepth	DEL	DUP	NA	NA	260	v0.9.8.4
15	FermiKit	DEL	NA	INS	NA	109	v0.13
16	GASV	DEL	NA	NA	INV	169	v1.4
note
DEL, deletions
DUP, duplications
INS, inversions
INV, inversions
NA, not applicable
The statisticaldate of Literature Citations was September 25, 2023
